# Supplementary material for: Novel Anion-Exchange Resins for the Effective Recovery of Re(VII) from Simulated By-Products of Cu-Mo Ore Processing
Source: Int J Mol Sci. 2025 Aug 5;26(15):7563. doi: 10.3390/ijms26157563 (PMC12347548; doi:10.3390/ijms26157563)
Supplement: Supplementary file 1 [file ijms-26-07563-s001.zip]

Archive with 1 entries (1 files):
- ijms-3727698-supplementary.pdf
